# Supplementary material for: The effects of exercise and active assisted cycle ergometry in post-operative total knee arthroplasty patients - a randomized controlled trial
Source: J Exp Orthop. 2021 Jun 22;8:41. doi: 10.1186/s40634-021-00363-w (PMC8219820; doi:10.1186/s40634-021-00363-w)
Supplement: Supplementary file 2 — Additional file 2. [file 40634_2021_363_MOESM2_ESM.xlsx]

## Sheet: Sheet1
		Article Title	The effects of exercise and active assisted cycle ergometry in post-operative total knee arthroplasty patients - A randomized controlled trial
		Journal Name	Journal of Experimental Orthopaedics
		Author Names	XXBLINDEDXX
		Corresponding Author	XXBLINDEDXX
		Supplementary Table 1. Recommended progression of active assisted cycle ergometer use.
		Week Number	Length of Session (mins)	Revolutions	Number of sessions per day
		1	5	¼, ½, ¾, or full	3
		2	10	¼, ½, ¾, or full	3
		3	15	¼, ½, ¾, or full	2
		4	20	¼, ½, ¾, or full	2
		5	25	¼, ½, ¾, or full	2
		6	30	¼, ½, ¾, or full	2
