# Supplementary material for: The effects of exercise and active assisted cycle ergometry in post-operative total knee arthroplasty patients - a randomized controlled trial
Source: J Exp Orthop. 2021 Jun 22;8:41. doi: 10.1186/s40634-021-00363-w (PMC8219820; doi:10.1186/s40634-021-00363-w)
Supplement: Supplementary file 3 — Additional file 3. [file 40634_2021_363_MOESM3_ESM.xlsx]

## Sheet: Sheet1
		Article Title	The effects of exercise and active assisted cycle ergometry in post-operative total knee arthroplasty patients - A randomized controlled trial
		Journal Name	Journal of Experimental Orthopaedics
		Author Names	XXBLINDEDXX
		Corresponding Author	XXBLINDEDXX
		Supplementary Table 2. Swelling of the knee pre-op and post-op. Presented as average girth in centimeters (SD). n=25-26 per group.
			Control			Active Assisted Cycle Ergometer
		Location of Girth Measure	Pre-Op	Post-Op Final (6-12wks)		Pre-Op	Post-Op Final (6-12wks)
		Suprapatellar	45.90 (6.84)	47.67 (6.65)		46.31 (6.44)	48.86 (7.27)
		Infrapatellar	39.66 (4.96)	40.69 (5.41)		40.88 (4.60)	41.20 (5.20)
		15cm superior to suprapatellar	54.34 (6.29)	54.22 (7.64)		54.34 (7.64)	55.59 (7.80)
		15cm inferior to infrapatellar	37.60 (5.31)	37.35 (4.84)		38.22 (4.52)	38.63 (5.16)
		SD = standard deviation
